# Supplementary material for: Interkingdom and intrakingdom interactions in the microbiome of Heterobasidion fruiting body and associated decayed woody tissues
Source: Appl Environ Microbiol. 2023 Nov 28;89(12):e01406-23. doi: 10.1128/aem.01406-23 (PMC10734517; doi:10.1128/aem.01406-23)
Supplement: Table S1 — Environmental factors considered in the Mantel test. [file aem.01406-23-s0002.xlsx]

## Sheet: env
Supplementary Table 1. Environmental factors considered in Mantel test
#sample	H.01786	H.00814	H.02419	H.03444	H.01502	Decay class	Material	Canopy cover (%)	Stand age (year)	DBH (cm)	Managing
a1	41579	0	0	0	0	3	1	64	28	26	50
a2	34578	0	0	0	0	3	2	64	28	26	50
a3	38534	0	0	0	0	1	1	71	28	16	50
a4	17160	0	0	0	0	1	2	71	28	16	50
a5	39188	0	0	0	0	1	1	71	28	20	50
a6	34153	0	0	0	0	1	2	71	28	20	50
a7	41350	0	0	0	0	1	1	71	28	35	50
a8	1849	63	0	0	0	1	2	71	28	35	50
a9	2564	90	0	0	0	1	1	71	87	14	50
a10	23631	9619	0	0	0	1	2	71	87	14	50
a11	20135	21290	0	0	0	4	1	0	28	20	50
a12	1433	1761	0	0	0	4	2	0	28	20	50
a13	40473	0	0	0	0	2	1	71	61	26	50
a14	39769	0	0	0	0	2	2	71	61	26	50
a15	39170	0	0	0	0	2	1	71	61	26	50
a16	10113	0	0	0	0	2	2	71	61	26	50
a17	1808	78	0	0	0	4	1	59	87	25	50
a18	1242	55	0	0	0	4	2	59	87	25	50
a19	40996	0	0	0	0	1	1	71	28	21	50
a21	25067	0	0	0	0	1	1	71	28	18	50
a22	23645	0	0	0	0	1	2	71	28	18	50
a23	2303	63	0	0	0	1	1	59	28	17	50
a24	467	0	0	0	0	1	2	59	28	17	50
a25	41719	0	0	0	0	2	1	71	87	20	50
a27	4062	0	0	0	0	2	1	71	87	27	50
a28	245	0	0	0	0	2	2	71	87	27	50
a29	1877	0	0	0	0	4	1	71	87	26	50
a31	41723	0	0	0	0	4	1	71	87	32	50
a33	39455	0	0	0	0	1	1	59	28	36	50
a34	40893	156	0	0	0	1	2	59	28	36	50
b1	40972	706	0	0	0	2	1	64	28	30	1
b10	40113	0	0	0	0	2	2	64	87	31	1
b11	40704	0	0	0	0	4	1	64	87	24	1
b13	39510	0	0	0	0	1	1	64	87	38	1
b15	42086	0	0	0	0	1	1	64	87	26	1
b17	0	0	0	41643	0	3	1	59	61	26	1
b18	450	0	0	0	22	3	2	59	61	26	1
b19	21699	0	0	0	20445	4	1	71	61	17	1
b20	18706	0	0	0	20729	4	2	71	61	17	1
b21	41322	0	0	0	0	4	1	59	28	34	1
b22	36182	0	0	0	0	4	2	59	28	34	1
b23	40782	0	0	0	0	3	1	59	28	40	1
b24	40948	0	0	0	0	3	2	59	28	40	1
b25	0	0	0	41982	0	4	1	59	61	26	1
b26	0	0	0	26816	0	4	2	59	61	26	1
b27	0	0	0	42181	0	3	1	59	61	29	1
b28	0	0	0	29925	0	3	2	59	61	29	1
b31	42151	0	0	0	0	4	1	59	61	26	1
b32	1644	0	0	0	137	4	2	59	61	26	1
b33	41105	0	0	0	0	4	1	64	87	15	1
b35	0	22915	0	19135	0	2	1	71	61	29	1
b36	0	11984	0	11378	0	2	2	71	61	29	1
b37	0	0	40888	0	0	2	1	64	87	21	1
b38	15739	0	0	0	0	2	2	64	87	21	1
b39	40302	0	0	0	0	1	1	59	87	30	1
b4	27997	0	0	0	0	4	2	71	87	33	1
b40	24498	0	0	0	0	1	2	59	87	30	1
b41	41051	0	0	0	0	1	1	71	28	38	1
b42	12	0	0	0	0	1	2	71	28	38	1
b5	4785	0	0	0	0	4	1	71	87	33	1
b6	31700	0	0	0	0	4	2	71	87	33	1
b7	39085	0	0	0	0	3	1	71	61	31	1
b8	37142	0	0	0	0	3	2	71	61	31	1
b9	41773	0	0	0	0	2	1	64	87	31	1
Note: Fruiting body was represented by "1" and wood was represented by "2" in Material column; "50" was used to represent forest under intensive management, and "1" represents nature conservation forest. The stand age has been classified into three levels according to previous study as young, mature, old, which were represented by "28", "61", and "87".
