# Supplementary material for: Interkingdom and intrakingdom interactions in the microbiome of Heterobasidion fruiting body and associated decayed woody tissues
Source: Appl Environ Microbiol. 2023 Nov 28;89(12):e01406-23. doi: 10.1128/aem.01406-23 (PMC10734517; doi:10.1128/aem.01406-23)
Supplement: Table S2 — Intra-kingdom and inter-kingdom interaction counts in each group. [file aem.01406-23-s0003.xlsx]

## Sheet: Sheet1
Supplementary Table 2. Intra-kingdom and inter-kingdom interaction counts in each group
Group	D1F	D2F	D1F	D2F	D2F	D2F	D3F	D3F	D3F	D4F	D4F	D4F	D1W	D1W	D1W	D2W	D2W	D2W	D3W	D3W	D3W	D4W	D4W	D4W
Interaction	BB	BF	FF	BB	BF	FF	BB	BF	FF	BB	BF	FF	BB	BF	FF	BB	BF	FF	BB	BF	FF	BB	BF	FF
Positive	258	33	88	326	22	149	523	54	233	214	7	272	381	16	113	268	96	63	815	85	157	206	31	203
Negative	47	14	1	35	12	0	254	7	0	47	6	0	28	4	0	109	6	0	74	18	0	35	10	1
