# Supplementary material for: Interkingdom and intrakingdom interactions in the microbiome of Heterobasidion fruiting body and associated decayed woody tissues
Source: Appl Environ Microbiol. 2023 Nov 28;89(12):e01406-23. doi: 10.1128/aem.01406-23 (PMC10734517; doi:10.1128/aem.01406-23)
Supplement: Table S3 — Keystone OTUs in each study group. [file aem.01406-23-s0004.xlsx]

## Sheet: SUM
Group	Kingdom	Number	ID	Taxonomy	P/N	Number
Supplementary Table 3. Keystone OTUs in each study group
Group	Kingdom	Number	OTUs	Taxonomy	Positive/ Negative	Connections
1F	Fungi	7	OTU 1547	s__Cryptosporiopsis_sp	P	11
			OTU 3545	s__Lecanoromycetes_sp	P	11
			OTU 3505	s__Scytalidium_sp	P	10
			OTU 2368	s__Dacrymyces_ovisporus	P	10
			OTU 1492	s__Hypocreales_sp	P/N	9/1
			OTU 1008	s__Hamatocanthoscypha_sp	P	10
			OTU 1945	s__Meliniomyces_sp	P	10
2F	Fungi	16	OTU 1543	s__Infundichalara_microchona	P	15
			OTU 2968	s__Sistotrema_brinkmannii	P	15
			OTU 2156	s__Helotiales_sp	P	15
			OTU 123	s__Lentinellus_ursinus	P	16
			OTU 1492	o__Hypocreales	P	15
			OTU 2044	s__Chaetosphaeria_vermicularioides	P	15
			OTU 2763	f__Mycenaceae	P	15
			OTU 276	s__Botryobasidium_obtusisporum	P	15
			OTU 3545	c__Lecanoromycetes	P	15
			OTU 1587	s__Trichoderma_polysporum	P	15
			OTU 3505	s__Scytalidium_sp	P	15
			OTU 782	s__Dactylella_rhopalota	P	15
			OTU 2559	s__Rhodotorula_sp	P	15
			OTU 1410	s__Hyphodiscus_sp	P	15
			OTU 1152	s__Zythia_sp	P	15
			OTU 2368	s__Dacrymyces_ovisporus	P	15
	Bacteria	3	OTU_3160	f__Beijerinckiaceae	P	15
			OTU_254	g__Granulicella	P	14
			OTU_213	f__Acidobacteriaceae_(Subgroup_1)	P	14
3F	Bacteria	20	OTU_26	g__Roseiarcus	P/N	15/4
			OTU_1	g__Bradyrhizobium	P/N	15/4
			OTU_13	o__Gammaproteobacteria_Incertae_Sedis	P/N	15/4
			OTU_7105	o__Obscuribacterales	P/N	15/4
			OTU_71	g__Rhizobacter	P/N	3/16
			OTU_36	g__Granulicella	P/N	15/4
			OTU_40	g__Mucilaginibacter	P/N	15/4
			OTU_251	f__Burkholderiaceae	P/N	3/16
			OTU_1121	g__Hyphomicrobium	P/N	15/4
			OTU_209	c__Gammaproteobacteria	P/N	15/4
			OTU_2914	f__Caulobacteraceae	P/N	15/4
			OTU_67	f__Micropepsaceae	P/N	15/4
			OTU_182	o__Gammaproteobacteria_Incertae_Sedis	P/N	15/4
			OTU_220	f__Acetobacteraceae	P/N	15/4
			OTU_84	g__Pajaroellobacter	P/N	3/16
			OTU_749	f__Acetobacteraceae	P/N	15/4
			OTU_243	f__67-14	P/N	15/4
			OTU_229	o__Gammaproteobacteria_Incertae_Sedis	P/N	15/4
			OTU_126	o__Elsterales	P/N	15/4
			OTU_224	f__Burkholderiaceae	P/N	3/16
4F	Fungi	21	OTU 1714	s__Botryobasidium_pruinatum	P	23
			OTU 2156	o__Helotiales	P	22
			OTU 1492	o__Hypocreales	P	22
			OTU 3484	s__Tympanis_sp	P	22
			OTU 1418	s__Meliniomyces_sp	P	22
			OTU 1587	s__Trichoderma_polysporum	P	22
			OTU 2858	o__Hypocreales	P	22
			OTU 1008	s__Hamatocanthoscypha_sp	P	22
			OTU 1945	s__Meliniomyces_sp	P	22
			OTU 814	s__Heterobasidion_sp	P	21
			OTU 2103	s__Infundichalara_microchona	P	21
			OTU 123	s__Lentinellus_ursinus	P	21
			OTU 2044	s__Chaetosphaeria_vermicularioides	P	21
			OTU 2763	f__Mycenaceae	P	21
			OTU 743	s__Tomentella_sp	P	21
			OTU 276	s__Botryobasidium_obtusisporum	P	21
			OTU 3545	c__Lecanoromycetes	P	21
			OTU 782	s__Dactylella_rhopalota	P	21
			OTU 1152	s__Zythia_sp	P	21
			OTU 1547	s__Cryptosporiopsis_sp	P	21
			OTU 2368	s__Dacrymyces_ovisporus	P	21
1W	Bacteria	3	OTU_650	g__Phenylobacterium	P	19
			OTU_75	o__Frankiales	P	18
			OTU_5845	g__Jatrophihabitans	P	18
2W	Fungi	1	OTU 639	k__Fungi	P/N	12/1
	Bacteria	12	OTU_190	o__Saccharimonadales	P/N	12/2
			OTU_3424	g__Granulicella	P	12/1
			OTU_69	c__Acidimicrobiia	P/N	12/1
			OTU_6858	g__Mycobacterium	P/N	12/1
			OTU_157	g__Acidocella	P/N	12/1
			OTU_77	p__WPS-2	P/N	1/12
			OTU_6319	f__Acetobacteraceae	P/N	12/1
			OTU_123	f__Azospirillaceae	P/N	12/1
			OTU_270	g__Burkholderia-Caballeronia-Paraburkholderia	P/N	12/1
			OTU_422	g__Acidicapsa	P/N	12/1
			OTU_230	o__IMCC26256	P/N	12/1
			OTU_154	f__Caulobacteraceae	P/N	12/1
3W	Bacteria	18	OTU_61	s__Pseudomonas_viridiflava	P/N	16/1
			OTU_10	g__Mycobacterium	P/N	16/1
			OTU_30	g__Jatrophihabitans	P/N	16/1
			OTU_2337	g__Mycobacterium	P/N	16/1
			OTU_76	g__Acidipila	P/N	16/1
			OTU_4152	g__Jatrophihabitans	P/N	16/1
			OTU_43	p__WPS-2	P/N	16/1
			OTU_235	f__Chitinophagaceae	P/N	16/1
			OTU_2633	g__Mucilaginibacter	P/N	16/1
			OTU_1170	f__Chitinophagaceae	P/N	16/1
			OTU_4313	g__Reyranella	P/N	16/1
			OTU_120	c__Actinobacteria	P/N	16/1
			OTU_123	f__Azospirillaceae	P/N	16/1
			OTU_957	s__Escherichia_coli	N	17
			OTU_169	g__Jatrophihabitans	P/N	16/1
			OTU_811	f__Xanthobacteraceae	P/N	16/1
			OTU_195	o__Rhodospirillales	P/N	16/1
			OTU_5931	f__Beijerinckiaceae	P/N	16/1
4W	Fungi	17	OTU 2103	s__Infundichalara_microchona	P	16
			OTU 814	s__Heterobasidion_sp	P	16
			OTU 123	s__Lentinellus_ursinus	P	16
			OTU 1492	o__Hypocreales	P	16
			OTU 3484	s__Tympanis_sp	P	16
			OTU 2763	f__Mycenaceae	P	16
			OTU 743	s__Tomentella_sp	P	16
			OTU 1418	s__Meliniomyces_sp	P	16
			OTU 1587	s__Trichoderma_polysporum	P	16
			OTU 782	s__Dactylella_rhopalota	P	16
			OTU 2543	s__Exophiala_sp	P	16
			OTU 1410	s__Hyphodiscus_sp	P	16
			OTU 2492	s__Penicillium_cosmopolitanum	P	16
			OTU 2363	k__Fungi	P	16
			OTU 1008	s__Hamatocanthoscypha_sp	P	16
			OTU 1945	s__Meliniomyces_sp	P	16
			OTU 2368	s__Dacrymyces_ovisporus	P	16
