# Supplementary material for: Interkingdom and intrakingdom interactions in the microbiome of Heterobasidion fruiting body and associated decayed woody tissues
Source: Appl Environ Microbiol. 2023 Nov 28;89(12):e01406-23. doi: 10.1128/aem.01406-23 (PMC10734517; doi:10.1128/aem.01406-23)
Supplement: Table S6 — Opportunistic OTUs in each group. [file aem.01406-23-s0007.xlsx]

## Sheet: Sheet1
Supplementary Table 6. Opportunistic OTUs in each group
Group	OTUs	kingdom	phylum	class	order	family	genus	species
1F	OTU 2502	k__Fungi	p__Ascomycota	c__Leotiomycetes	o__Helotiales
	OTU_102	k__Bacteria	p__Bacteroidetes	c__Bacteroidia	o__Bacteroidales	f__Porphyromonadaceae	g__Porphyromonas
	OTU_144	k__Bacteria	p__Firmicutes	c__Bacilli	o__Bacillales	f__Paenibacillaceae	g__Cohnella
	OTU_148	k__Bacteria	p__Firmicutes	c__Clostridia	o__Clostridiales	f__Eubacteriaceae	g__Alkalibacter
	OTU_78	k__Bacteria	p__Firmicutes	c__Clostridia	o__Clostridiales	f__Ruminococcaceae	g__Ruminococcaceae_UCG-002
	OTU_96	k__Bacteria	p__Firmicutes	c__Clostridia	o__Clostridiales	f__Lachnospiraceae	g__Anaerocolumna
2F	OTU 2414	k__Fungi	p__Ascomycota	c__Dothideomycetes	o__Mytilinidales	f__Gloniaceae
	OTU 2419	k__Fungi	p__Basidiomycota	c__Agaricomycetes	o__Russulales	f__Bondarzewiaceae	g__Heterobasidion	s__Heterobasidion_sp
	OTU_124	k__Bacteria	p__Actinobacteria	c__Actinobacteria	o__Micrococcales	f__Microbacteriaceae	g__Aurantimicrobium
	OTU_146	k__Bacteria	p__Bacteroidetes	c__Bacteroidia	o__Sphingobacteriales	f__env.OPS_17
	OTU_4951	k__Bacteria	p__Acidobacteria	c__Acidobacteriia	o__Acidobacteriales	f__Acidobacteriaceae_(Subgroup_1)	g__Granulicella
	OTU_77	k__Bacteria	p__WPS-2
3F	OTU 2543	k__Fungi	p__Ascomycota	c__Eurotiomycetes	o__Chaetothyriales	f__Herpotrichiellaceae	g__Exophiala	s__Exophiala_sp
	OTU 2893	k__Fungi	p__Ascomycota	c__Sordariomycetes	o__Ophiostomatales
	OTU 985	k__Fungi	p__Ascomycota	c__Eurotiomycetes	o__Eurotiales	f__Aspergillaceae	g__Penicillium	s__Penicillium_sp
	OTU_173	k__Bacteria	p__Proteobacteria	c__Gammaproteobacteria	o__Pseudomonadales	f__Moraxellaceae
	OTU_20	k__Bacteria	p__Proteobacteria	c__Gammaproteobacteria	o__Betaproteobacteriales	f__Burkholderiaceae	g__Burkholderia-Caballeronia-Paraburkholderia	s__Paraburkholderia_andropogonis
	OTU_21	k__Bacteria	p__Acidobacteria	c__Acidobacteriia	o__Acidobacteriales	f__Acidobacteriaceae_(Subgroup_1)	g__Edaphobacter
	OTU_286	k__Bacteria	p__Proteobacteria	c__Alphaproteobacteria	o__Sphingomonadales	f__Sphingomonadaceae
	OTU_33	k__Bacteria	p__Firmicutes	c__Bacilli	o__Bacillales	f__Staphylococcaceae	g__Staphylococcus
	OTU_3424	k__Bacteria	p__Acidobacteria	c__Acidobacteriia	o__Acidobacteriales	f__Acidobacteriaceae_(Subgroup_1)	g__Granulicella
	OTU_343	k__Bacteria	p__Proteobacteria	c__Alphaproteobacteria	o__Caulobacterales	f__Caulobacteraceae	g__Phenylobacterium
	OTU_4	k__Bacteria	p__Proteobacteria	c__Alphaproteobacteria	o__Sphingomonadales	f__Sphingomonadaceae
	OTU_50	k__Bacteria	p__Acidobacteria	c__Acidobacteriia	o__Acidobacteriales	f__Acidobacteriaceae_(Subgroup_1)	g__Granulicella
	OTU_59	k__Bacteria	p__Proteobacteria	c__Gammaproteobacteria	o__Betaproteobacteriales	f__Burkholderiaceae	g__Massilia
	OTU_749	k__Bacteria	p__Proteobacteria	c__Alphaproteobacteria	o__Acetobacterales	f__Acetobacteraceae
4F	OTU 3444	k__Fungi	p__Basidiomycota	c__Agaricomycetes	o__Russulales	f__Bondarzewiaceae	g__Heterobasidion	s__Heterobasidion_sp
	OTU 814	k__Fungi	p__Basidiomycota	c__Agaricomycetes	o__Russulales	f__Bondarzewiaceae	g__Heterobasidion	s__Heterobasidion_sp
	OTU_114	k__Bacteria	p__Verrucomicrobia	c__Verrucomicrobiae	o__Methylacidiphilales	f__Methylacidiphilaceae
	OTU_153	k__Bacteria	p__Bacteroidetes	c__Bacteroidia	o__Chitinophagales	f__Chitinophagaceae	g__Taibaiella
	OTU_4572	k__Bacteria	p__Proteobacteria	c__Alphaproteobacteria	o__Acetobacterales	f__Acetobacteraceae	g__Acidocella
	OTU_74	k__Bacteria	p__Bacteroidetes	c__Bacteroidia	o__Sphingobacteriales	f__Sphingobacteriaceae	g__Mucilaginibacter
	OTU_7415	k__Bacteria	p__Proteobacteria	c__Alphaproteobacteria	o__Rhizobiales	f__Xanthobacteraceae
	OTU_957	k__Bacteria	p__Proteobacteria	c__Gammaproteobacteria	o__Enterobacteriales	f__Enterobacteriaceae	g__Escherichia-Shigella	s__Escherichia_coli
1W	OTU 1465	k__Fungi	p__Basidiomycota	c__Agaricomycetes	o__Hymenochaetales	f__Hymenochaetales_fam_Incertae_sedis	g__Trichaptum	s__Trichaptum_abietinum
	OTU 2156	k__Fungi	p__Ascomycota	c__Leotiomycetes	o__Helotiales
	OTU_136	k__Bacteria	p__Firmicutes	c__Negativicutes	o__Selenomonadales	f__Veillonellaceae	g__Pelosinus
	OTU_23	k__Bacteria	p__Firmicutes	c__Clostridia	o__Clostridiales	f__Lachnospiraceae	g__Anaerocolumna
	OTU_60	k__Bacteria	p__Proteobacteria	c__Alphaproteobacteria	o__Rhizobiales	f__Beijerinckiaceae	g__Methylorosula
2W	OTU 2147	k__Fungi	p__Basidiomycota	p__Basidiomycota	c__Agaricomycetes	o__Agaricales
	OTU 2945	k__Fungi	p__Ascomycota	p__Ascomycota	c__Leotiomycetes	o__Helotiales	f__Hyaloscyphaceae
	OTU 3020	k__Fungi	p__Basidiomycota	p__Basidiomycota	c__Agaricomycetes	o__Cantharellales	f__Botryobasidiaceae	g__Botryobasidium
	OTU 3505	k__Fungi	p__Ascomycota	p__Ascomycota	c__Leotiomycetes	o__Helotiales	f__Helotiaceae	g__Scytalidium
	OTU_1	k__Bacteria	p__Proteobacteria	p__Proteobacteria	c__Alphaproteobacteria	o__Rhizobiales	f__Xanthobacteraceae	g__Bradyrhizobium
	OTU_174	k__Bacteria	p__Proteobacteria	p__Proteobacteria	c__Alphaproteobacteria	o__Acetobacterales	f__Acetobacteraceae	g__Acidocella
	OTU_184	k__Bacteria	p__Verrucomicrobia	p__Verrucomicrobia	c__Verrucomicrobiae	o__Chthoniobacterales	f__Terrimicrobiaceae	g__Terrimicrobium
	OTU_190	k__Bacteria	p__Patescibacteria	p__Patescibacteria	c__Saccharimonadia	o__Saccharimonadales
	OTU_28	k__Bacteria	p__Proteobacteria	p__Proteobacteria	c__Gammaproteobacteria	o__Betaproteobacteriales	f__Burkholderiaceae	g__Burkholderia-Caballeronia-Paraburkholderia
	OTU_5414	k__Bacteria	p__Proteobacteria	p__Proteobacteria	c__Gammaproteobacteria	o__Betaproteobacteriales	f__Burkholderiaceae	g__Massilia
3W	OTU 1502	k__Fungi	p__Basidiomycota	c__Agaricomycetes	o__Russulales	f__Bondarzewiaceae	g__Heterobasidion	s__Heterobasidion_sp
	OTU_1011	k__Bacteria	p__Proteobacteria	c__Gammaproteobacteria	o__Xanthomonadales	f__Rhodanobacteraceae	g__Rhodanobacter
	OTU_4360	k__Bacteria	p__Proteobacteria	c__Alphaproteobacteria	o__Sphingomonadales	f__Sphingomonadaceae	g__Sphingomonas
	OTU_5980	k__Bacteria	p__Acidobacteria	c__Acidobacteriia	o__Acidobacteriales	f__Acidobacteriaceae_(Subgroup_1)	g__Acidicapsa
	OTU_99	k__Bacteria	p__Cyanobacteria	c__Oxyphotobacteria	o__Chloroplast
4W	OTU 1322	k__Fungi	p__Ascomycota	c__Leotiomycetes	o__Helotiales	f__Helotiaceae	g__Tympanis	s__Tympanis_sp
	OTU 2362	k__Fungi	p__Ascomycota	c__Leotiomycetes
	OTU 2858	k__Fungi	p__Ascomycota	c__Sordariomycetes	o__Hypocreales
	OTU 3467	k__Fungi	p__Ascomycota	c__Sordariomycetes	o__Hypocreales
	OTU_284	k__Bacteria	p__Proteobacteria	c__Alphaproteobacteria	o__Acetobacterales	f__Acetobacteraceae
	OTU_5481	k__Bacteria	p__Proteobacteria	c__Gammaproteobacteria	o__Betaproteobacteriales	f__Burkholderiaceae
	OTU_7105	k__Bacteria	p__Cyanobacteria	c__Melainabacteria	o__Obscuribacterales
