# Supplementary material for: Interkingdom and intrakingdom interactions in the microbiome of Heterobasidion fruiting body and associated decayed woody tissues
Source: Appl Environ Microbiol. 2023 Nov 28;89(12):e01406-23. doi: 10.1128/aem.01406-23 (PMC10734517; doi:10.1128/aem.01406-23)
Supplement: Table S7 — Core microbiome defined by the overlap of keystone OTUs, Heterobasidion directly connected OTUs, and constant active OTUs. [file aem.01406-23-s0008.xlsx]

## Sheet: Core microbiome
	Supplementary Table 7. Core microbiome defined by the overlap of keystone OTUs, Heterobasidion directly connected OTUs, and constant active OTUs
The overlap	kingdom	phylum	class	order	family	genus	species
OTU 1008	k__Fungi	p__Ascomycota	c__Leotiomycetes	o__Helotiales	f__Hyaloscyphaceae	g__Hamatocanthoscypha
OTU 1152	k__Fungi	p__Ascomycota	c__Pezizomycotina_cls_Incertae_sedis	o__Pezizomycotina_ord_Incertae_sedis	f__Pezizomycotina_fam_Incertae_sedis	g__Zythia
OTU 123	k__Fungi	p__Basidiomycota	c__Agaricomycetes	o__Russulales	f__Auriscalpiaceae	g__Lentinellus	s__Lentinellus_ursinus
OTU 1410	k__Fungi	p__Ascomycota	c__Leotiomycetes	o__Helotiales	f__Hyaloscyphaceae	g__Hyphodiscus
OTU 1492	k__Fungi	p__Ascomycota	c__Sordariomycetes	o__Hypocreales
OTU 1543	k__Fungi	p__Ascomycota	c__Leotiomycetes	o__Helotiales	f__Helotiaceae	g__Infundichalara	s__Infundichalara_microchona
OTU 1547	k__Fungi	p__Ascomycota	c__Leotiomycetes	o__Helotiales	f__Dermateaceae	g__Cryptosporiopsis
OTU 1587	k__Fungi	p__Ascomycota	c__Sordariomycetes	o__Hypocreales	f__Hypocreaceae	g__Trichoderma	s__Trichoderma_polysporum
OTU 2044	k__Fungi	p__Ascomycota	c__Sordariomycetes	o__Chaetosphaeriales	f__Chaetosphaeriaceae	g__Chaetosphaeria	s__Chaetosphaeria_vermicularioides
OTU 2156	k__Fungi	p__Ascomycota	c__Leotiomycetes	o__Helotiales
OTU 2543	k__Fungi	p__Ascomycota	c__Eurotiomycetes	o__Chaetothyriales	f__Herpotrichiellaceae	g__Exophiala
OTU 2559	k__Fungi	p__Basidiomycota	c__Microbotryomycetes	o__Sporidiobolales	f__Sporidiobolaceae	g__Rhodotorula
OTU 276	k__Fungi	p__Basidiomycota	c__Agaricomycetes	o__Cantharellales	f__Botryobasidiaceae	g__Botryobasidium	s__Botryobasidium_obtusisporum
OTU 2763	k__Fungi	p__Basidiomycota	c__Agaricomycetes	o__Agaricales	f__Mycenaceae
OTU 2858	k__Fungi	p__Ascomycota	c__Sordariomycetes	o__Hypocreales
OTU 2968	k__Fungi	p__Basidiomycota	c__Agaricomycetes	o__Cantharellales	f__Cantharellales_fam_Incertae_sedis	g__Sistotrema	s__Sistotrema_brinkmannii
OTU 3505	k__Fungi	p__Ascomycota	c__Leotiomycetes	o__Helotiales	f__Helotiaceae	g__Scytalidium
OTU 3545	k__Fungi	p__Ascomycota	c__Lecanoromycetes
OTU 743	k__Fungi	p__Basidiomycota	c__Agaricomycetes	o__Thelephorales	f__Thelephoraceae	g__Tomentella
OTU 782	k__Fungi	p__Ascomycota	c__Orbiliomycetes	o__Orbiliales	f__Orbiliaceae	g__Dactylella	s__Dactylella_rhopalota
OTU_5845	k__Bacteria	p__Actinobacteria	c__Actinobacteria	o__Frankiales	f__Frankiaceae	g__Jatrophihabitans
OTU_71	k__Bacteria	p__Proteobacteria	c__Gammaproteobacteria	o__Betaproteobacteriales	f__Burkholderiaceae	g__Rhizobacter
